# Supplementary material for: Co-quantification of crAssphage increases confidence in wastewater-based epidemiology for SARS-CoV-2 in low prevalence areas
Source: Water Res X. 2021 Apr 6;11:100100. doi: 10.1016/j.wroa.2021.100100 (PMC8021452; doi:10.1016/j.wroa.2021.100100)
Supplement: Supplementary file 1 [file mmc1.xml]

<?xml version="1.0" encoding="utf-8" standalone="no"?>
<data>
  <datasets>
    <author>hgreen@esf.edu</author>
    <type>0</type>
    <dataset>
      <value>6</value>
      <reason>Other (please explain)</reason>
      <comments>At this time, we do not have approval from research partners (including state and local governments) to make raw data used in this manuscript available. We anticipate availability if/when this submission is accepted for publication.</comments>
    </dataset>
  </datasets>
</data>
